# Supplementary material for: HFE p.C282Y Polymorphism and Risk of Metabolic Syndrome Components: Systematic Review and Meta-Analysis
Source: Medicina (Kaunas). 2026 Mar 20;62(3):589. doi: 10.3390/medicina62030589 (PMC13028029; doi:10.3390/medicina62030589)
Supplement: Supplementary file 1 [file medicina-62-00589-s001.zip]

Archive with 1 entries (1 files):
- medicina-4151822-supplementary.pdf
